# Supplementary material for: Incidence of Neonatal Abstinence Syndrome (NAS) in Castilla y Leon (Spain)
Source: Children (Basel). 2021 Dec 30;9(1):25. doi: 10.3390/children9010025 (PMC8774299; doi:10.3390/children9010025)
Supplement: Supplementary file 1 [file children-09-00025-s001.zip]

Archive with 1 entries (1 files):
- children-1495250-supplementary.pdf
